# Supplementary material for: A Dose–Response Study on the Relationship Between Red Meat Intake and Metabolic Dysfunction-Associated Steatotic Liver Disease (MASLD) in Southern Italy: Results from the Nutrihep Study
Source: Nutrients. 2026 Mar 21;18(6):1002. doi: 10.3390/nu18061002 (PMC13028667; doi:10.3390/nu18061002)
Supplement: Supplementary file 1 [file nutrients-18-01002-s001.zip]

Archive with 1 entries (1 files):
- nutrients-4155222-supplementary.pdf
